# Supplementary material for: New evidence for rice harvesting in the early Neolithic Lower Yangtze River, China
Source: PLoS One. 2022 Dec 7;17(12):e0278200. doi: 10.1371/journal.pone.0278200 (PMC9728911; doi:10.1371/journal.pone.0278200)
Supplement: S1 Table — (XLSX) [file pone.0278200.s001.xlsx]

## Sheet: Sheet1
Sample ID	Site	Excavation ID	Edge configuration	Use-wear - topography	Use-wear - polish distribution	Usewear - polish texture	Use-wear - striation	Usewear - striation direction	contact material interpretation
SS-1	Shangshan	T3DONGKUO(6):6	convex	uneven	reticulate	rough	fine and uneven	perpendicular/diagonal	siliceous plants
SS-2	Shangshan	T0611(7):1	convex	uneven	reticulate	rough	fine and uneven; deep and straight	parallel;perpendicular/diagonal	siliceous plants
SS-3	Shangshan	T1708(5)	straight	NA	NA	NA	NA	NA	undetermined
SS-4	Shangshan	T0909(5):4	convex	leveled	separated	NA	deep and straight	perpendicular/diagonal	hard material
SS-5	Shangshan	T1516(5):2	convex	leveled	reticulate	NA	NA	NA	undetermined
SS-6	Shangshan	T0712(6):13	straight	uneven	reticulate	rough	fine and uneven	perpendicular/diagonal	siliceous plants
SS-7	Shangshan	T0433(7)	straight	sinuous	separated	smooth	NA	NA	animal tissue
SS-8	Shangshan	H377:1	convex	NA	NA	NA	NA	NA	undetermined
SS-10	Shangshan	T0908(6)	convex	uneven	reticulate	rough	fine and uneven	perpendicular/diagonal	siliceous plants
SS-11	Shangshan	T0810(8):1	convex	uneven	reticulate	smooth	deep and straight		undetermined
SS-12	Shangshan	T0612(6)	straight	sinuous	separated	rough	deep and tapering		wood
SS-13 Edge 1	Shangshan	H354:1	convex	leveled	reticulate	smooth	deep and straight	parallel	animal tissue with bone
SS-13 Edge 2	Shangshan	H354:1	convex	sinuous	separated	rough	deep and tapering		wood
SS-14	Shangshan	T0813(6)	straight	uneven	reticulate	rough	fine and uneven	perpendicular/diagonal	siliceous plants
SS-15	Shangshan	H210:8	convex	uneven	reticulate	rough	fine and uneven	perpendicular/diagonal	siliceous plants
SS-16 Edge 1	Shangshan	H8(2):25	convex	uneven	reticulate	rough	fine and uneven	parallel	siliceous plants
SS-16 Edge 2	Shangshan	H8(2):25	straight	sinuous	separated	rough	deep and straight	perpendicular/diagonal	wood
SS-17	Shangshan	H8(2):4	straight	uneven	reticulate	rough	fine and uneven		undetermined
SS-18	Shangshan	H8	convex	uneven	reticulate	NA	fine and uneven	parallel;perpendicular/diagonal	siliceous plants
SS-19	Shangshan	T0713(6)	convex	uneven	reticulate	NA	fine and uneven	perpendicular/diagonal	siliceous plants
SS-20	Shangshan	T0433(7)	convex	leveled	separated	smooth	NA	NA	animal tissue
SS-21	Shangshan	H248:11	concave	leveled; sinuous	reticulate	NA	fine and uneven	perpendicular/diagonal	undetermined
HHS-3	Hehuashan East	TG2(1)	straight	NA	NA	NA	NA	NA	undetermined
HHS-4 Edge 1	Hehuashan East	TG2(1)	straight	uneven	reticulate	rough	fine and uneven	parallel;perpendicular/diagonal	siliceous plants
HHS-4 Edge 2	Hehuashan East	TG2(1)	convex	leveled	NA	NA	deep and straight	perpendicular/diagonal	hard material
HHS-5 Edge 1	Hehuashan East	TG2(5)	convex	leveled	separated	smooth	NA	NA	animal tissue
HHS-5 Edge 2	Hehuashan East	TG2(5)	convex	uneven	reticulate	rough	fine and uneven	parallel	siliceous plants
HHS-6 Edge 1	Hehuashan East	TG2(4)	straight	uneven	reticulate	rough	fine and uneven	parallel;perpendicular/diagonal	siliceous plants
HHS-6 Edge 2	Hehuashan East	TG2(4)	straight	leveled	reticulate	rough	deep and straight	perpendicular/diagonal	hard material
HHS-7	Hehuashan East	T2(2B):6	straight	leveled	separated	NA	deep and straight	parallel	hard material
HHS-9	Hehuashan East	T24A(9)	convex	leveled	reticulate	smooth	deep and straight	NA	undetermined
HHS-10 Edge 1	Hehuashan East	TG2(4)	straight	uneven	reticulate	rough	fine and uneven	perpendicular/diagonal	siliceous plants
HHS-10 Edge 2	Hehuashan East	TG2(4)	convex	leveled	reticulate	rough	deep and straight	perpendicular/diagonal	hard material
HHS-14	Hehuashan East	H12:1	convex	sinuous	reticulate	rough	NA	perpendicular/diagonal	wood
HHS-15 Edge 1	Hehuashan East	T1(3):16	straight	uneven	reticulate	rough	fine and uneven	perpendicular/diagonal	siliceous plants
HHS-15 Edge 2	Hehuashan East	T1(3):16	convex	leveled	reticulate	rough	deep and straight	perpendicular/diagonal	hard material
HHS-16 Edge 1	Hehuashan East	TG2(5)	convex	uneven	reticulate	rough	fine and uneven	perpendicular/diagonal	siliceous plants
HHS-16 Edge 2	Hehuashan East	TG2(5)	convex	sinuous	reticulate	rough	NA	perpendicular/diagonal	wood
HHS-18	Hehuashan East	TG2(5)	convex	uneven	reticulate	rough	fine and uneven	perpendicular/diagonal	siliceous plants
HHS-21 Edge 1	Hehuashan East	H71:5	concave	uneven	reticulate	rough	fine and uneven	perpendicular/diagonal	siliceous plants
HHS-21 Edge 2	Hehuashan East	H71:5	convex	sinuous	reticulate	smooth	deep and straight	parallel	animal tissue with bone
HHS-22 Edge 1	Hehuashan East	H6	straight	uneven	reticulate	rough	fine and uneven	perpendicular/diagonal	siliceous plants
HHS-22 Edge 2	Hehuashan East	H6	straight	leveled	reticulate	rough	deep and straight	perpendicular/diagonal	siliceous plants
HHS-24	Hehuashan East	H6	straight	uneven	reticulate	rough	deep and straight	NA	undetermined
HHS-25 Edge 1	Hehuashan East	TG2(5)	convex	sinuous	reticulate	rough	NA	perpendicular/diagonal	wood
HHS-25 Edge 2	Hehuashan East	TG2(5)	convex	leveled	reticulate	rough	deep and straight	perpendicular/diagonal	hard material
HHS-26 Edge 1	Hehuashan East	H5	straight	uneven	reticulate	rough	fine and uneven	perpendicular/diagonal	siliceous plants
HHS-26 Edge 2	Hehuashan East	H5	straight	leveled	reticulate	rough	deep and straight	perpendicular/diagonal	hard material
HHS-31	Hehuashan East	H5	convex	NA	NA	NA	NA	NA	undetermined
HHS-32 Edge 1	Hehuashan East	T3(2B):24	straight	uneven	reticulate	rough	fine and uneven	parallel;perpendicular/diagonal	siliceous plants
HHS-32 Edge 2	Hehuashan East	T3(2B):24	straight	leveled	reticulate	rough	deep and straight	perpendicular/diagonal	hard material
HHS-35	Hehuashan West	SHIZi:8	convex	leveled	separated	rough	fine and uneven	perpendicular/diagonal	siliceous plants
HHS-36	Hehuashan West	HEXIT2	concave	uneven	reticulate; separated	rough	fine and uneven	parallel	siliceous plants
HHS-38	Hehuashan West	T2(3)	convex	uneven	reticulate	rough	fine and uneven	parallel;perpendicular/diagonal	siliceous plants
HHS-39	Hehuashan West	TG1(3)	straight	leveled	reticulate; separated		deep and straight	parallel;perpendicular/diagonal	hard material
HHS-40	Hehuashan West	SHIZI:15	convex	NA	NA	NA	NA	NA	undetermined
HHS-41 Edge 1	Hehuashan West	SHIZI:13	convex	sinuous	reticulate	smooth	NA	NA	animal tissue
HHS-41 Edge 2	Hehuashan West	SHIZI:13	concave	uneven	reticulate	rough	fine and uneven	parallel	siliceous plants
HHS-42	Hehuashan West	SHIZI:18	convex	uneven	reticulate	rough	fine and uneven	parallel	siliceous plants
HHS-43	Hehuashan West	SHIZI:20	convex	uneven	reticulate; separated	rough	fine and uneven	perpendicular/diagonal	siliceous plants
HHS-44	Hehuashan West	SHIZI:17	convex	uneven	reticulate	rough	fine and uneven	parallel	siliceous plants
HHS-45	Hehuashan West	XIT1(1):10	straight	leveled	reticulate	NA	NA	NA	animal tissue
HHS-46	Hehuashan West	TG1(3)	straight	uneven	reticulate	rough	fine and uneven	parallel	siliceous plants
HHS-47	Hehuashan West	TG1(3)	straight	NA	NA	NA	NA	parallel	undetermined
HHS-48	Hehuashan West	SHIZI:14	straight	NA	NA	NA	NA	NA	undetermined
HHS-49	Hehuashan West	TG1(3)	straight	uneven	reticulate	rough	fine and uneven	parallel	siliceous plants
