# Supplementary material for: New evidence for rice harvesting in the early Neolithic Lower Yangtze River, China
Source: PLoS One. 2022 Dec 7;17(12):e0278200. doi: 10.1371/journal.pone.0278200 (PMC9728911; doi:10.1371/journal.pone.0278200)
Supplement: S2 Table — (XLSX) [file pone.0278200.s002.xlsx]

## Sheet: Sheet1
		Silica skeletons					Single-cell phytolith
Sample ID		Paniceae indeterminate	El. Psilate/sinuate	El. Irregular and others	Opaque perforated platelets	Undetermined multi-cell	Double-peak	Oryza type bulliform	Scooped bilobate parallel	Phragmites bulliform	Bilobate	Polylobate	Cross/quadra-lobate	Saddle	Trapeziform sinuate/polylobate/ovate/elongate	Rondel	Common bulliform	Elongate dendriform/echinate/crenate/	columellate	Elongate psilate/sinuate	Elongate irregular and others	Tabular scrobiculate (Cyperaceae achene)	Lanceolate	Rectangular/square	TOTAL
SS-1							5	4		3	4		4		2	1		17		47		2	1	37	127
SS-2							1						1			1		1		19				22	45
SS-3				1				1							1		1							4	8
SS-4							1				12		15	11		15		8		30			2	40	134
SS-5																									0
SS-6							2			3	1	1	2			3		3		38				18	71
SS-7							1																	2	3
SS-8															2			2						3	7
SS-10							9			2	26		10	11	1	14		12		66		1	1	17	170
SS-11							11											1		7		1		7	27
SS-12																							1	1	2
SS-13							1	2									6			5				16	30
SS-14																									0
SS-15							1	1									2	2						7	13
SS-16							3	1																1	5
SS-17							9	1									1			2				3	16
SS-18							6	2									6			4			1	8	27
SS-19							1																	1	2
SS-20							4																		4
SS-21							1													2				1	4
HHS-FL3							1				17		23			1	1			2					45
HHS-FL4					1		4		8		27		12			1				1				1	55
HHS-FL5			2				23	1			11		4		2		9			25				11	88
HHS-FL6						1					13		7				1							11	33
HHS-FL7											1									2					3
HHS-FL9		1				1					1	1	10	1			2			17				11	45
HHS-FL10			2		1		3				17	2	15	3			6			51				35	135
HHS-FL14											2		1				1			18				11	33
HHS-FL15													2		1		3			4				8	18
HHS-FL16					1		1						1	1			1			8				7	20
HHS-FL18							3	2			5	2					1			4				6	23
HHS-FL21				2			1				4					3	1			27				12	50
HHS-FL24						1	1		1		9		2				1			31			1	10	57
HHS-FL25							2						2				5			7			1	20	37
HHS-FL26			16				15		1		130		51	3		1				16				8	241
HHS-FL31				1				1			1						1			17				18	39
HHS-FL32							1				3		3	2	1		12			90				56	168
HHS-FL35		1							1	2	6		10	13	3	18	15	2		115					186
HHS-FL36								1					2	11	4	6		22							46
HHS-FL38		1						1	1		38	1	15	15	3	20	1	8		106					210
HHS-FL39										1	2	1	2	2		2	6	55							71
HHS-FL40									1		4		2	15	1	36	1			17					77
HHS-FL41									2	3	5		2	58	2	24	13	5		83		1			198
HHS-FL42								1		1	6	2	10	39	6	10		2		75		1			153
HHS-FL43							2		7	7			4	60	2	13	27	1		92					215
HHS-FL44								2		5	18		7	72		32	17	1		40		3			197
HHS-FL45											2		2	1		2	1	2		7					17
HHS-FL46											2		3	1		4	14	3		75		2			104
HHS-FL47											1		2	1	2		3	2		8					19
HHS-FL48															1		3			4					8
HHS-FL49								2			8			12	2	2	25	5		21					77
																									69.2209
